# Supplementary material for: Protein–protein interaction of Rv0148 with Htdy and its predicted role towards drug resistance in Mycobacterium tuberculosis
Source: BMC Microbiol. 2020 Apr 15;20:93. doi: 10.1186/s12866-020-01763-1 (PMC7161113; doi:10.1186/s12866-020-01763-1)
Supplement: Supplementary file 2 — Additional file 2: Table S2. List of primers used in this study. Table S3. Data showing CT values for confirmation of gene knockout using real time PCR. Table S4. Data showing the CT values of htdy expression in gene knockout mutant. [file 12866_2020_1763_MOESM2_ESM.xlsx]

## Sheet: Table S2
Primer Name	Sequence	Purpose
0148 FP	5 'CCCGGATCCCATGCCCGGAGTGCAAGATCG 3'	Cloning
0148 RP	3'CCCTCGAGCAACTTGAATCCAGCAATTT 5'	Cloning
Htdy FP	5' CCCGGATCCCATGGCGATTGATCCGAACTC 3'	Cloning
Htdy RP	3' CCCTCGAGACCCGCCACGTACTCCACCG 5'	Cloning
0148 RL	5' TTTTTTTTCCATAGATTGGCGGCGACCAGGATGACCCAGGA 3'	Cloning
0148 RR	5'TTTTTTTTCCATCTTTTGGCGGCACCGAGCGAAGCGACATA 3'	Cloning
0148 LL	5' TTTTTTTTCCATAAATTGGTTCGGTGGTGTCGG CGCATCG 3'	Cloning
0148 LR	5' TTTTTTTTCCATTTCTTGGAAGCACGGCGTCCC AATTCTCG 3'	Cloning
hyg R Fwd	5' GCCTGGTGCAACTGCATCTC 3'	PCR
16S FP	TGAGATGTTGGGTTAAGTCCCGCA	RT PCR
16S RP	TAGCATGTGTGAAGCCCTGGACAT	RT PCR
0148 FP	5' GGAGCCAAGTACAACATCCA 3'	RT PCR
0148 RP	3' GAACTCGGGTGTGAGCTTT 5'	RT PCR
htdy FP	5' GTTTCCCAAGCCGATCCT 3'	RT PCR
htdy RP	3' GGCGATCGAGGTGATGTT 5'	RT PCR

## Sheet: Table S3
Document Name: bhargavi 31 knockout.sds
Plate Type: Absolute Quantification
User: Administrator
Document Information
Operator: Administrator
Run Date: Friday	August 31	2018 12:18:22
Last Modified: Friday	August 31	2018 14:28:58
Instrument Type: Applied Biosystems 7500 Real-Time PCR System
Comments:
SDS v1.3.1
Thermal Cycler Profile
Stage	Repetitions	Temperature	Time	Ramp Rate	Auto Increment
1	1	50.0°C	02:00:00	100
2	1	95.0°C	10:00:00	100
3	40	95.0°C	00:15:00	100
		60.0°C	01:00:00	100
4 (Dissociation)	1	95.0°C	00:15:00	Auto
		60.0°C	01:00:00	Auto
		95.0°C	00:15:00	Auto
Standard 7500 Mode
Data Collection : Stage 3 Step 1
PCR Volume: 10 µL
Well	Sample Name	Detector	Task	Ct	StdDev Ct	Qty	Mean Qty	StdDev Qty	Filtered	Tm
A1		16S	Unknown	17.3						82.5
A2		16S	Unknown	18.5						84.3
B1		16S+mutant	Unknown	13.5						80
B2		16S+mutant	Unknown	12.88						85.1
B3		mutant	Unknown	Undetermined						66.2
B4		mutant	Unknown	Undetermined						66.9
C1		16S+Rv	Unknown	5.32						85.1
C2		16S+Rv	Unknown	5.13						85.4
C3		Rv	Unknown	15.44						69.1
C4		Rv	Unknown	27.05						71.2

## Sheet: Table S4
Document Name: bhargavi 14 nov result.sds
Plate Type: Absolute Quantification
User: Administrator
Document Information
Operator: Administrator
Run Date: Wednesday	November 14	2018 10:11:21
Last Modified: Wednesday	November 14	2018 13:02:27
Instrument Type: Applied Biosystems 7500 Real-Time PCR System
Comments:
SDS v1.3.1
Thermal Cycler Profile
Stage	Repetitions	Temperature	Time	Ramp Rate	Auto Increment
1	1	50.0°C	02:00:00	100
2	1	95.0°C	10:00:00	100
3	40	95.0°C	00:15:00	100
		60.0°C	01:00:00	100
4 (Dissociation)	1	95.0°C	00:15:00	Auto
		60.0°C	01:00:00	Auto
		95.0°C	00:15:00	Auto
Standard 7500 Mode
Data Collection : Stage 3 Step 1
PCR Volume: 10 µL
Well	Sample Name	Detector	Task	Ct	StdDev Ct	Qty	Mean Qty	StdDev Qty	Filtered	Tm
A1		16S	Unknown	23.1						84
A2		16S	Unknown	24.98						82.6
A3		16s+comp	Unknown	5.32						84.8
A4		16s+comp	Unknown	5.23						84.8
B1		comp	Unknown	18.89						84
B2		comp	Unknown	20.73						69.2
C1		htdy	Unknown	14.37						69.6
C2		htdy	Unknown	14.04						88.1
D1		mutant	Unknown	30.23						86.6
D2		mutant	Unknown	35.52						86.2
E1		co-expression	Unknown	13.57						88.1
E2		co-expression	Unknown	13.6						87.7
